# Supplementary material for: Survey of local impacts of biofuel crop production and adoption of ethanol stoves in southern Africa
Source: Sci Data. 2018 Sep 18;5:180186. doi: 10.1038/sdata.2018.186 (PMC6142893; doi:10.1038/sdata.2018.186)
Supplement: Supplementary file 1 [file sdata2018186-isa1.zip]

Archive with 4 entries (4 files):
- i_Investigation.txt
- s_Gasparatos_study.txt
- a_Gasparatos_impacts.txt
- a_Gasparatos_influence.txt
