# Supplementary material for: Survey of local impacts of biofuel crop production and adoption of ethanol stoves in southern Africa
Source: Sci Data. 2018 Sep 18;5:180186. doi: 10.1038/sdata.2018.186 (PMC6142893; doi:10.1038/sdata.2018.186)
Supplement: Supplementary file 1 [file sdata2018186-isa1.zip › i_Investigation.txt]

# Investigation File generated for Scientific Data with Investigation File Authoring Tool version 0.1.0 on 13/09/2018 - This metadata file is CC0
ONTOLOGY SOURCE REFERENCE
Term Source Name	GAZ	ENVO	NCBITaxon	ERO	OBI	XCO	NIFDYS	NCIT
Term Source File	http://data.bioontology.org/ontologies/GAZ	http://data.bioontology.org/ontologies/ENVO	http://data.bioontology.org/ontologies/NCBITAXON	http://data.bioontology.org/ontologies/ERO	http://data.bioontology.org/ontologies/OBI	http://data.bioontology.org/ontologies/XCO	http://data.bioontology.org/ontologies/NIFDYS	http://data.bioontology.org/ontologies/NCIT
Term Source Version	$Revision: 1.512 $	2016AB	2013-08-02	2013-08-02	2014-08-18	4.18	1.5 (December, 2012)	17.06d
Term Source Description	Gazetteer	Environment Ontology	National Center for Biotechnology Information (NCBI) Organismal Classification	Eagle-I Research Resource Ontology	Ontology for Biomedical Investigations	Experimental Conditions Ontology	Neuroscience Information Framework (NIF) Dysfunction Ontlogy	National Cancer Institute Thesaurus
INVESTIGATION
Investigation Identifier
Investigation Title
Investigation Description
Investigation Submission Date
Investigation Public Release Date
INVESTIGATION PUBLICATIONS
Investigation PubMed ID
Investigation Publication DOI
Investigation Publication Author List
Investigation Publication Title
Investigation Publication Status
Investigation Publication Status Term Accession Number
Investigation Publication Status Term Source REF
INVESTIGATION CONTACTS
Investigation Person Last Name
Investigation Person Mid Initials
Investigation Person First Name
Investigation Person Address
Investigation Person Phone
Investigation Person Fax
Investigation Person Email
Investigation Person Affiliation
Investigation Person Roles
Investigation Person Roles Term Accession Number
Investigation Person Roles Term Source REF
STUDY
Study Identifier	10.1038/sdata.2018.186
Study Title	Survey of local impacts of biofuel crop production and adoption of ethanol stoves in southern Africa
Study Submission Date	09/02/2018
Study Public Release Date	18/09/2018
Study Description	http://www.nature.com/articles/sdata2018186#abstract
Study File Name	s_Gasparatos_study.txt
Comment[Subject Keywords]	/;//;//
Comment[Manuscript Licence]	CC BY-4.0
Comment[Experimental Metadata Licence]	CC0
Comment[Supplementary Information File Name]	
Comment[Supplementary Information File Type]	x-zip-compressed
Comment[Supplementary Information File URL]	http://www.nature.com/articles/sdata2018186#supplementary-information
Comment[Data Repository]	UK Data Service
Comment[Data Record Accession]	doi:10.5255/UKDA-SN-853084
Comment[Data Record URI]	https://doi.org/10.5255/UKDA-SN-853084
STUDY DESIGN DESCRIPTORS
Study Design Type	data integration objective	parallel group design
Study Design Type Term Accession Number	ERO:0100092	OBI:0500006
Study Design Type Term Source REF	ERO	OBI
STUDY PUBLICATIONS
Study PubMed ID	""	""	""
Study Publication DOI	doi:10.1016/j.rser.2015.02.006	doi:10.1016/j.esd.2018.03.004	doi:10.1016/j.biombioe.2016.05.011
Study Publication Author List	""	""	""
Study Publication Title	Biofuels in sub-Sahara Africa: Drivers, impacts and priority policy areas	User perceptions about the adoption and use of ethanol fuel and cookstoves in Maputo, Mozambique	Impacts of land use change due to biofuel crops on climate regulation services: Five case studies in Malawi, Mozambique and Swaziland
Study Publication Status	published	published	""
Study Publication Status Term Accession Number			
Study Publication Status Term Source REF			
STUDY FACTORS
Study Factor Name	experimental condition	geographical location
Study Factor Type	experimental condition	geographic location
Study Factor Type Term Accession Number	XCO:0000000	GAZ:00000448
Study Factor Type Term Source REF	XCO	NIFDYS
STUDY ASSAYS
Study Assay Measurement Type	Impact of biofuel production	consumer behaviour
Study Assay Measurement Type Term Accession Number	""	""
Study Assay Measurement Type Term Source REF	""	""
Study Assay Technology Type	survey method	survey method
Study Assay Technology Type Term Accession Number	ERO:0001320	ERO:0001320
Study Assay Technology Type Term Source REF	ERO	ERO
Study Assay Technology Platform	""	""
Study Assay File Name	a_Gasparatos_impacts.txt	a_Gasparatos_influence.txt
STUDY PROTOCOLS
Study Protocol Name	Study site selection	Sampling strategy	Household Survey
Study Protocol Type	selection	Sampling Method	survey method
Study Protocol Type Term Accession Number	OBI:0001928	NCIT:C71492	ERO:0001320
Study Protocol Type Term Source REF	OBI	NCIT	ERO
Study Protocol Description			
Study Protocol URI	""	""	""
Study Protocol Version			
Study Protocol Parameters Name	""	""	""
Study Protocol Parameters Name Term Accession Number	""	""	""
Study Protocol Parameters Name Term Source REF	""	""	""
Study Protocol Components Name	""	""	""
Study Protocol Components Type	""	""	""
Study Protocol Components Type Term Accession Number	""	""	""
Study Protocol Components Type Term Source REF	""	""	""
STUDY CONTACTS
Study Person Last Name	Gasparatos	von Maltitz	Johnson	Romeu-Dalmau	Jumbe	Ochieng	Mudombi	Balde	Luhanga	Lopes	Nyambane	Jarzebski	Willis
Study Person First Name	Alexandros	Graham P.	Francis X.	Carla	Charles B. L.	Caroline	Shakespear	Boubacar Siddighi	Davies	Paulo	Anne	Marcin P.	Katherine J.
Study Person Mid Initials													
Study Person Email	gasparatos.alex@gmail.com	""	""	""	""	""	""	""	""	""	""	""	""
Study Person Phone													
Study Person Fax													
Study Person Address													
Study Person Affiliation	University of Tokyo, Tokyo, Japan	Council for Scientific and Industrial Research (CSIR), Pretoria, South Africa	Stockholm Environment Institute (SEI), Stockholm, Sweden	University of Oxford, Oxford, UK	Lilongwe University of Agriculture and Natural Resources, Lilongwe, Malawi	Stockholm Environment Institute (SEI), Stockholm, Sweden	Council for Scientific and Industrial Research (CSIR), Pretoria, South Africa	University of Tokyo, Tokyo, Japan	Lilongwe University of Agriculture and Natural Resources, Lilongwe, Malawi	Council for Scientific and Industrial Research (CSIR), Pretoria, South Africa	Stockholm Environment Institute (SEI), Stockholm, Sweden	University of Tokyo, Tokyo, Japan	University of Oxford, Oxford, UK
Study Person Roles													
Study Person Roles Term Accession Number													
Study Person Roles Term Source REF													
Comment[Study Person ORCID]													
Comment[Funder]													
Comment[FundRef ID]													
Comment[Funder Term Source REF]													
Comment[Grant Identifier]													
