# Supplementary material for: Survey of local impacts of biofuel crop production and adoption of ethanol stoves in southern Africa
Source: Sci Data. 2018 Sep 18;5:180186. doi: 10.1038/sdata.2018.186 (PMC6142893; doi:10.1038/sdata.2018.186)
Supplement: Supplementary file 1 [file sdata2018186-isa1.zip › s_Gasparatos_study.txt]

Source Name	Characteristics[geographical location]	Term Source REF	Term Accession Number	Characteristics[environment type]	Term Source REF	Term Accession Number	Characteristics[biofuel or feedstock]	Term Source REF	Term Accession Number	Comment[common name]	Protocol REF	Protocol REF	Sample Name	Factor Value[experimental condition]	Factor Value[geographical location]
Local residents in Dwangwa, Malawi	Malawi	GAZ	GAZ:00001105	anthropogenic habitat	ENVO	ENVO:00002031	Saccharum officinarum	NCBITaxon	NCBITaxon:4547	Sugarcane	Study site selection	Sampling strategy	Dwangwa_Sugarcane_Plantation_workers	study	Dwangwa, Malawi
Local residents in Dwangwa, Malawi	Malawi	GAZ	GAZ:00001106	anthropogenic habitat	ENVO	ENVO:00002031	Saccharum officinarum	NCBITaxon	NCBITaxon:4547	Sugarcane	Study site selection	Sampling strategy	Dwangwa_Sugarcane_Irrigated_sugarcane_growers	study	Dwangwa, Malawi
Local residents in Dwangwa, Malawi	Malawi	GAZ	GAZ:00001107	anthropogenic habitat	ENVO	ENVO:00002031	Saccharum officinarum	NCBITaxon	NCBITaxon:4547	Sugarcane	Study site selection	Sampling strategy	Dwangwa_Sugarcane_Rainfed_sugarcane_growers	study	Dwangwa, Malawi
Local residents in Dwangwa, Malawi	Malawi	GAZ	GAZ:00001108	anthropogenic habitat	ENVO	ENVO:00002031	Saccharum officinarum	NCBITaxon	NCBITaxon:4547	Sugarcane	Study site selection	Sampling strategy	Dwangwa_Sugarcane_Control_group_close	control	Dwangwa, Malawi
Local residents in Dwangwa, Malawi	Malawi	GAZ	GAZ:00001109	anthropogenic habitat	ENVO	ENVO:00002031	Saccharum officinarum	NCBITaxon	NCBITaxon:4547	Sugarcane	Study site selection	Sampling strategy	Dwangwa_Sugarcane_Control_group_faraway	control	Dwangwa, Malawi
Local residents in Tshaneni, Swaziland	Swaziland	GAZ	GAZ:00001099	anthropogenic habitat	ENVO	ENVO:00002031	Saccharum officinarum	NCBITaxon	NCBITaxon:4547	Sugarcane	Study site selection	Sampling strategy	Tshaneni_Sugarcane_Plantation_workers	study	Tshaneni, Swaziland
Local residents in Tshaneni, Swaziland	Swaziland	GAZ	GAZ:00001099	anthropogenic habitat	ENVO	ENVO:00002031	Saccharum officinarum	NCBITaxon	NCBITaxon:4547	Sugarcane	Study site selection	Sampling strategy	Tshaneni_Sugarcane_Community_plantation_workers	study	Tshaneni, Swaziland
Local residents in Tshaneni, Swaziland	Swaziland	GAZ	GAZ:00001099	anthropogenic habitat	ENVO	ENVO:00002031	Saccharum officinarum	NCBITaxon	NCBITaxon:4547	Sugarcane	Study site selection	Sampling strategy	Tshaneni_Sugarcane_Irrigated_sugarcane_growers	study	Tshaneni, Swaziland
Local residents in Tshaneni, Swaziland	Swaziland	GAZ	GAZ:00001099	anthropogenic habitat	ENVO	ENVO:00002031	Saccharum officinarum	NCBITaxon	NCBITaxon:4547	Sugarcane	Study site selection	Sampling strategy	Tshaneni_Sugarcane_Control_group_close	control	Tshaneni, Swaziland
Local residents in Tshaneni, Swaziland	Swaziland	GAZ	GAZ:00001099	anthropogenic habitat	ENVO	ENVO:00002031	Saccharum officinarum	NCBITaxon	NCBITaxon:4547	Sugarcane	Study site selection	Sampling strategy	Tshaneni_Sugarcane_Control_group_faraway	control	Tshaneni, Swaziland
Local residents in Mangochi, Malawi	Malawi	GAZ	GAZ:00001105	anthropogenic habitat	ENVO	ENVO:00002031	Jatropha	NCBITaxon	NCBITaxon:3995	Jatropha	Study site selection	Sampling strategy	Mangochi_Jatropha_Rainfed_jatropha_growers	study	Mangochi, Malawi
Local residents in Mangochi, Malawi	Malawi	GAZ	GAZ:00001105	anthropogenic habitat	ENVO	ENVO:00002031	Jatropha	NCBITaxon	NCBITaxon:3995	Jatropha	Study site selection	Sampling strategy	Mangochi_Jatropha_Control_group_close	control	Mangochi, Malawi
Local residents in Buzi, Mozambique	Mozambique	GAZ	GAZ:00001100	anthropogenic habitat	ENVO	ENVO:00002031	Jatropha	NCBITaxon	NCBITaxon:3995	Jatropha	Study site selection	Sampling strategy	Buzi_Jatropha_Plantation_workers	study	Buzi, Mozambique
Local residents in Buzi, Mozambique	Mozambique	GAZ	GAZ:00001100	anthropogenic habitat	ENVO	ENVO:00002031	Jatropha	NCBITaxon	NCBITaxon:3995	Jatropha	Study site selection	Sampling strategy	Buzi_Jatropha_Control_group_close	control	Buzi, Mozambique
Local residents in Buzi, Mozambique	Mozambique	GAZ	GAZ:00001100	anthropogenic habitat	ENVO	ENVO:00002031	Jatropha	NCBITaxon	NCBITaxon:3995	Jatropha	Study site selection	Sampling strategy	Buzi_Jatropha_Control_group_faraway	control	Buzi, Mozambique
Local residents in Maputo, Mozambique	Mozambique	GAZ	GAZ:00001100	anthropogenic habitat	ENVO	ENVO:00002031	ethanol	NCBITaxon	CHEBI:16236	Ethanol	Study site selection	Sampling strategy	Maputo_Ethanol_Ethanol_stove_users	study	Maputo, Mozambique
Local residents in Maputo, Mozambique	Mozambique	GAZ	GAZ:00001100	anthropogenic habitat	ENVO	ENVO:00002031	ethanol	NCBITaxon	CHEBI:16236	Ethanol	Study site selection	Sampling strategy	Maputo_Ethanol_Ethanol_stove_quitters	study	Maputo, Mozambique
Local residents in Maputo, Mozambique	Mozambique	GAZ	GAZ:00001100	anthropogenic habitat	ENVO	ENVO:00002031	ethanol	NCBITaxon	CHEBI:16236	Ethanol	Study site selection	Sampling strategy	Maputo_Ethanol_Ethanol_stove_nonadopters	study	Maputo, Mozambique
