# Supplementary material for: Survey of local impacts of biofuel crop production and adoption of ethanol stoves in southern Africa
Source: Sci Data. 2018 Sep 18;5:180186. doi: 10.1038/sdata.2018.186 (PMC6142893; doi:10.1038/sdata.2018.186)
Supplement: Supplementary file 1 [file sdata2018186-isa1.zip › a_Gasparatos_impacts.txt]

Sample Name	Protocol REF	Assay Name	Raw Data File	Comment[Data Repository]	Comment[Data Record Accession]	Comment[Data Record URI]
Dwangwa_Sugarcane_Plantation_workers	Household Survey	Survey_results_for_Dwangwa_Sugarcane_Plantation_workers	ESPA_Biofuels_Dataset_production.xlsx	UK Data Service	doi:10.5255/ukda-sn-853083	https://doi.org/10.5255/ukda-sn-853084
Dwangwa_Sugarcane_Irrigated_sugarcane_growers	Household Survey	Survey_results_for_Dwangwa_Sugarcane_Irrigated_sugarcane_growers	ESPA_Biofuels_Dataset_production.xlsx	UK Data Service	doi:10.5255/ukda-sn-853084	https://doi.org/10.5255/ukda-sn-853084
Dwangwa_Sugarcane_Rainfed_sugarcane_growers	Household Survey	Survey_results_for_Dwangwa_Sugarcane_Rainfed_sugarcane_growers	ESPA_Biofuels_Dataset_production.xlsx	UK Data Service	doi:10.5255/ukda-sn-853085	https://doi.org/10.5255/ukda-sn-853084
Dwangwa_Sugarcane_Control_group_close	Household Survey	Survey_results_for_Dwangwa_Sugarcane_Control_group_close	ESPA_Biofuels_Dataset_production.xlsx	UK Data Service	doi:10.5255/ukda-sn-853086	https://doi.org/10.5255/ukda-sn-853084
Dwangwa_Sugarcane_Control_group_faraway	Household Survey	Survey_results_for_Dwangwa_Sugarcane_Control_group_faraway	ESPA_Biofuels_Dataset_production.xlsx	UK Data Service	doi:10.5255/ukda-sn-853087	https://doi.org/10.5255/ukda-sn-853084
Tshaneni_Sugarcane_Plantation_workers	Household Survey	Survey_results_for_Tshaneni_Sugarcane_Plantation_workers	ESPA_Biofuels_Dataset_production.xlsx	UK Data Service	doi:10.5255/ukda-sn-853088	https://doi.org/10.5255/ukda-sn-853084
Tshaneni_Sugarcane_Community_plantation_workers	Household Survey	Survey_results_for_Tshaneni_Sugarcane_Community_plantation_workers	ESPA_Biofuels_Dataset_production.xlsx	UK Data Service	doi:10.5255/ukda-sn-853089	https://doi.org/10.5255/ukda-sn-853084
Tshaneni_Sugarcane_Irrigated_sugarcane_growers	Household Survey	Survey_results_for_Tshaneni_Sugarcane_Irrigated_sugarcane_growers	ESPA_Biofuels_Dataset_production.xlsx	UK Data Service	doi:10.5255/ukda-sn-853090	https://doi.org/10.5255/ukda-sn-853084
Tshaneni_Sugarcane_Control_group_close	Household Survey	Survey_results_for_Tshaneni_Sugarcane_Control_group_close	ESPA_Biofuels_Dataset_production.xlsx	UK Data Service	doi:10.5255/ukda-sn-853091	https://doi.org/10.5255/ukda-sn-853084
Tshaneni_Sugarcane_Control_group_faraway	Household Survey	Survey_results_for_Tshaneni_Sugarcane_Control_group_faraway	ESPA_Biofuels_Dataset_production.xlsx	UK Data Service	doi:10.5255/ukda-sn-853092	https://doi.org/10.5255/ukda-sn-853084
Mangochi_Jatropha_Rainfed_jatropha_growers	Household Survey	Survey_results_for_Mangochi_Jatropha_Rainfed_jatropha_growers	ESPA_Biofuels_Dataset_production.xlsx	UK Data Service	doi:10.5255/ukda-sn-853093	https://doi.org/10.5255/ukda-sn-853084
Mangochi_Jatropha_Control_group_close	Household Survey	Survey_results_for_Mangochi_Jatropha_Control_group_close	ESPA_Biofuels_Dataset_production.xlsx	UK Data Service	doi:10.5255/ukda-sn-853094	https://doi.org/10.5255/ukda-sn-853084
Buzi_Jatropha_Plantation_workers	Household Survey	Survey_results_for_Buzi_Jatropha_Plantation_workers	ESPA_Biofuels_Dataset_production.xlsx	UK Data Service	doi:10.5255/ukda-sn-853095	https://doi.org/10.5255/ukda-sn-853084
Buzi_Jatropha_Control_group_close	Household Survey	Survey_results_for_Buzi_Jatropha_Control_group_close	ESPA_Biofuels_Dataset_production.xlsx	UK Data Service	doi:10.5255/ukda-sn-853096	https://doi.org/10.5255/ukda-sn-853084
Buzi_Jatropha_Control_group_faraway	Household Survey	Survey_results_for_Buzi_Jatropha_Control_group_faraway	ESPA_Biofuels_Dataset_production.xlsx	UK Data Service	doi:10.5255/ukda-sn-853097	https://doi.org/10.5255/ukda-sn-853084
