# Supplementary material for: Survey of local impacts of biofuel crop production and adoption of ethanol stoves in southern Africa
Source: Sci Data. 2018 Sep 18;5:180186. doi: 10.1038/sdata.2018.186 (PMC6142893; doi:10.1038/sdata.2018.186)
Supplement: Supplementary file 1 [file sdata2018186-isa1.zip › a_Gasparatos_influence.txt]

Sample Name	Protocol REF	Assay Name	Raw Data File	Comment[Data Repository]	Comment[Data Record Accession]	Comment[Data Record URI]
Maputo_Ethanol_Ethanol_stove_users	Household Survey	Survey_results_for_Maputo_Ethanol_Ethanol_stove_users	ESPA_Biofuels_Dataset_adoption.xlsx	UK Data Service	doi:10.5255/ukda-sn-853098	https://doi.org/10.5255/ukda-sn-853084
Maputo_Ethanol_Ethanol_stove_quitters	Household Survey	Survey_results_for_Maputo_Ethanol_Ethanol_stove_quitters	ESPA_Biofuels_Dataset_adoption.xlsx	UK Data Service	doi:10.5255/ukda-sn-853099	https://doi.org/10.5255/ukda-sn-853084
Maputo_Ethanol_Ethanol_stove_nonadopters	Household Survey	Survey_results_for_Maputo_Ethanol_Ethanol_stove_nonadopters	ESPA_Biofuels_Dataset_adoption.xlsx	UK Data Service	doi:10.5255/ukda-sn-853100	https://doi.org/10.5255/ukda-sn-853084
